# Supplementary material for: Production of an Active, Human Membrane Protein in Saccharomyces cerevisiae: Full-Length FICD
Source: Int J Mol Sci. 2022 Feb 23;23(5):2458. doi: 10.3390/ijms23052458 (PMC8910494; doi:10.3390/ijms23052458)
Supplement: Supplementary file 1 [file ijms-23-02458-s001.zip]

Archive with 1 entries (1 files):
- ijms-1601876-supplementary.pdf
